# Supplementary material for: Hemp Seed-Based Foods and Processing By-Products Are Sustainable Rich Sources of Nutrients and Plant Metabolites Supporting Dietary Biodiversity, Health, and Nutritional Needs
Source: Foods. 2025 Mar 4;14(5):875. doi: 10.3390/foods14050875 (PMC11899665; doi:10.3390/foods14050875)
Supplement: Supplementary file 1 [file foods-14-00875-s001.zip]

Archive with 1 entries (1 files):
- foods-3487029-supplementary.pdf
